# Supplementary material for: Exploring the Relationship Between the Size and Diverticular Number of Carpal Gland in Four Pig (Sus Scrofa) Populations
Source: Animals (Basel). 2024 Nov 11;14(22):3231. doi: 10.3390/ani14223231 (PMC11591263; doi:10.3390/ani14223231)
Supplement: Supplementary file 1 [file animals-14-03231-s001.zip]

Archive with 1 entries (1 files):
- animals-3198663-supplementary.pdf
